# Supplementary material for: Impact of three-month tuberculosis preventive treatment (3HP) on IVF-ET outcomes in infertile women with tuberculosis infection: a retrospective before–after study
Source: BMC Pregnancy Childbirth. 2026 Feb 6;26:164. doi: 10.1186/s12884-026-08725-x (PMC12906052; doi:10.1186/s12884-026-08725-x)
Supplement: Supplementary file 1 — Supplementary Material 1. [file 12884_2026_8725_MOESM1_ESM.xls]

## Sheet: Sheet1
Supplementary Table 1. Pregnancy outcomes before (pre-TPT) and after TPT (post-TPT) in varing TPT duration subgroups (real-world practice variation)
	3 months				6 months				12 months				18 months
	pre-TPT group	post-TPT group	P-value		pre-TPT group	post-TPT group	P-value		pre-TPT group	post-TPT group	P-value		pre-TPT group	post-TPT group	P-value
Biochemical pregnancy rate, %(n)	16.3（7/43）	46.51（20/43）	0.003		29.73（11/37）	39.29（11/28）	0.42		23.33（7/30）	50.00（16/32）	0.03		17.31（9/52）	48.08（25/52）	0.001
Clinical pregnancy rate, %(n)	9.30（4/43）	41.86（18/43）	0.001		21.62（8/37）	39.29（11/28）	0.121		10.00（3/30）	50.00（16/32）	0.001		1.92（1/52）	42.31（22/52）	＜0.001
Early miscarriage (<12 weeks), % of clinical pregnancies (n/N)	75（3/4）	5.56（1/18）	0.001		62.5（5/8）	0	0.002		66.67（2/3）	25.00（4/16）	0.154		0	18.18（4/22）	0.639
Live birth rate, %(n)	0（0/43）	37.21（16/43）	＜0.001		2.70（1/37）	39.29（11/28）	＜0.001		3.33（1/30）	37.50（12/32）	0.001		0.00（0/52）	32.69（17/52）	＜0.001
Live birth rate: RR(95% CI)	1（reference）	NC＊	NC＊		1（reference）	14.52(1.97–107.2)	＜0.001†		1（reference）	11.25(1.55–81.74)	0.001†		1（reference）	NC＊	NC＊
Live birth rate: RD(95% CI)	0（reference）	0.372(0.227–0.517)	＜0.001†		0（reference）	0.366(0.201–0.531)	＜0.001†		0（reference）	0.342(0.169–0.515)	0.001†		0（reference）	0.327(0.203–0.451)	＜0.001†
Notes: NC＊ represents that the RR could not be calculated because there were no live births in the pre-TPT cycles for these subgroups; however, the RD provides a valid and precise measure of the absolute treatment effect. † Represents the P-value for the live birth rate comparison applies to both the RR and RD estimates.
